# Supplementary material for: Mechanism of Bao Jing Tablets in Chronic Prostatitis/Chronic Pelvic Pain Syndrome: Insights from Multi-Omics and Network Pharmacology
Source: Pharmaceuticals (Basel). 2026 Apr 17;19(4):632. doi: 10.3390/ph19040632 (PMC13118977; doi:10.3390/ph19040632)
Supplement: Supplementary file 1 [file pharmaceuticals-19-00632-s001.zip]

Archive with 1 entries (1 files):
- pharmaceuticals-4174287-supplementary.pdf
